# Supplementary material for: Berry Extracts and Their Bioactive Compounds Mitigate LPS and DNFB-Mediated Dendritic Cell Activation and Induction of Antigen Specific T-Cell Effector Responses
Source: Antioxidants (Basel). 2023 Aug 24;12(9):1667. doi: 10.3390/antiox12091667 (PMC10525528; doi:10.3390/antiox12091667)
Supplement: Supplementary file 1 [file antioxidants-12-01667-s001.zip]

Archive with 1 entries (1 files):
- antioxidants-2483304-supplementary.pdf
